# Supplementary material for: Challenges of Classifying Stage B Heart Failure in a High-Risk Population
Source: J Cardiovasc Dev Dis. 2026 Jan 12;13(1):43. doi: 10.3390/jcdd13010043 (PMC12841935; doi:10.3390/jcdd13010043)
Supplement: Supplementary file 1 [file jcdd-13-00043-s001.zip]

Archive with 1 entries (1 files):
- jcdd-4030387-supplementary.pdf
